# Supplementary material for: Impact of Long-Term Plasma Storage on Cell-Free DNA Epigenetic Biomarker Studies
Source: Biomolecules. 2025 Jun 25;15(7):927. doi: 10.3390/biom15070927 (PMC12292636; doi:10.3390/biom15070927)
Supplement: Supplementary file 1 [file biomolecules-15-00927-s001.zip]

Archive with 1 entries (1 files):
- biomolecules-3685614-supplementary.pdf
